# Supplementary material for: Metabolite Profiling of “Green” Extracts of Cynara cardunculus subsp. scolymus, Cultivar “Carciofo di Paestum” PGI by 1H NMR and HRMS-Based Metabolomics
Source: Molecules. 2022 May 22;27(10):3328. doi: 10.3390/molecules27103328 (PMC9145539; doi:10.3390/molecules27103328)
Supplement: Supplementary file 1 [file molecules-27-03328-s001.zip]

Archive with 1 entries (1 files):
- molecules-1724314-supplementary.pdf
